# Supplementary material for: Sub-Part-Per-Billion Level Sensing of Fentanyl Residues from Wastewater Using Portable Surface-Enhanced Raman Scattering Sensing
Source: Biosensors (Basel). 2021 Oct 3;11(10):370. doi: 10.3390/bios11100370 (PMC8534101; doi:10.3390/bios11100370)
Supplement: Supplementary file 1 [file biosensors-11-00370-s001.zip]

Archive with 1 entries (1 files):
- biosensors-1367873-supplementary.pdf
